# Supplementary material for: Association between sedentary behavior, physical activity, and neck pain, disability index, and cervical physiological function in university students: a cross-sectional study
Source: PeerJ. 2026 Mar 9;14:e20908. doi: 10.7717/peerj.20908 (PMC12981241; doi:10.7717/peerj.20908)
Supplement: Supplemental Information 1 [file peerj-14-20908-s001.xlsx]

## Sheet: Raw data
	Sex	Educational level	Age	Height	Weight	BMI	SB	PA	NDI	VAS	ROM-F	ROM-E	ROM-LRot	ROM-RRot	JPS-F	JPS-E	JPS-LRot	JPS-RRot	CF	CE	CFE	CEE
1	Male	Doctoral Degree	33	172	68	22.9854	9.21429	636	5	2	51.3333	54	53.3333	52	5.33333	2.66667	1.33333	1.33333	0.437255	0.663725	127	127
2	Male	Master's Degree	29	183	70	20.9024	9.93333	5217	5	0	65.3333	86.3333	85.3333	75.3333	2.66667	1.33333	4.66667	0.666667	0.235714	0.560476	54	196
3	Male	Doctoral Degree	29	170	64	22.1453	7.61905	2025	7	2	50	58.6667	68.6667	65.3333	4.66667	0.666667	1.33333	2.66667	0.404167	0.9125	209	197
4	Male	Doctoral Degree	26	176	80	25.8264	14.2857	2853	5	3	59.3333	59.6667	70.6667	67	1.66667	4.33333	4.66667	4	0.444583	0.741667	115	176
5	Male	Doctoral Degree	28	175	62	20.2449	11.9524	660	8	1	60	77.6667	63.3333	64.3333	0.666667	6	6	2	0.422581	0.817742	140	243
6	Male	Doctoral Degree	27	183	78	23.2912	16.3571	1620	6	6	61.3333	61.3333	58	56.6667	7.33333	6.33333	3.33333	9	0.294444	0.671368	59	261
7	Male	Doctoral Degree	26	174	86	28.4053	13.869	1626	3	1	48.6667	82	66.6667	64.6667	5.33333	10	10.6667	3.33333	0.167442	0.627907	63	276
8	Male	Undergraduate	23	174	80	26.4236	14.1429	695	7	4.5	67.6667	79	66	62	3	7	7.33333	3.66667	0.396667	0.720833	84	178
9	Male	Master's Degree	27	173	83	27.7323	12.4643	1386	12	3	58	61.3333	74.6667	67.3333	1.33333	7	3	5.33333	0.305622	0.648193	138	196
10	Male	Master's Degree	27	184	88	25.9924	6.75	3930	3	3	55.3333	59	86.3333	68	1	1	4.66667	3	0.5125	0.781061	125	302
11	Male	Doctoral Degree	27	182	90	27.1706	11.6667	7404	2	3	37	71.3333	67.6667	52.6667	1.33333	1.33333	4	2	0.564815	0.862963	182	147
12	Male	Master's Degree	26	180	70	21.6049	9.25	2457	5	0	68	74	80.6667	64	1.33333	2.66667	1.33333	2	0.352381	0.696667	69	201
13	Male	Doctoral Degree	29	174	73	24.1115	16.9048	4044	5	6	32	58.6667	62	55.3333	2	8	2.66667	5.33333	0.346575	0.754795	70	141
14	Male	Doctoral Degree	30	177	75	23.9395	10.5	6297	4	1	51.3333	73.3333	70	68	0.666667	3.33333	3.33333	1.33333	0.303111	0.812	80	243
15	Male	Doctoral Degree	37	175	70	22.8571	6.85714	2124	11	4	71.3333	73.3333	77.3333	64.6667	2.66667	1.33333	2	2	0.329524	0.797143	139	195
16	Male	Doctoral Degree	28	177	70	22.3435	9.07143	8190	1	1	73.3333	73.3333	75.3333	73.3333	2.66667	1.33333	2	2.66667	0.301905	0.835238	61	72
17	Male	Doctoral Degree	26	174	75	24.7721	15.5714	8586	4	3	74.6667	65.3333	75.3333	74.6667	2.66667	3.33333	1.33333	2	0.406667	0.794667	72	92
18	Male	Master's Degree	25	174	72	23.7812	15.4405	600	8	2	71.3333	69.3333	70	60.6667	2	2	1.33333	1.33333	0.519907	0.937963	67	130
19	Male	Doctoral Degree	27	174	72	23.7812	13.6429	3808.5	1	0	50.6667	86.6667	70.6667	73.3333	8	6.66667	2.66667	4.66667	0.282407	0.883796	75	124
20	Male	Doctoral Degree	26	180	72.5	22.3765	5.33333	3225	4	0	56.6667	69.3333	74.6667	50.6667	0	1.33333	0.666667	0.666667	0.223908	0.87908	155	145
21	Male	Master's Degree	27	183	75	22.3954	10.3571	3066	5	4	64.6667	69.3333	71.3333	74	4	3	5.66667	9.33333	0.471111	0.848444	87	69
22	Male	Master's Degree	26	188	80	22.6347	11.9286	5526	1	0	58.6667	61.3333	64.6667	52.6667	1.33333	4	2.66667	7.33333	0.351667	0.738333	125	181
23	Male	Master's Degree	22	186	78	22.546	7.7381	2844	0	0	63.3333	68	68.6667	76.6667	1.33333	1.33333	1.66667	3.33333	0.224786	0.696581	45	290
24	Male	Undergraduate	19	181	70	21.3669	12.3333	5790	1	1	59.3333	47.3333	61.3333	59.3333	8.33333	1.33333	1.33333	5.33333	0.268095	0.669048	20	60
25	Male	Master's Degree	23	175	74	24.1633	12.1429	2895	8	6	64.6667	78	65.3333	58	2.66667	2	5.33333	2.66667	0.245946	0.891892	39	147
26	Male	Doctoral Degree	29	187	85	24.3072	11.7857	1125	3	4	66	62.6667	79.3333	70.6667	3	0.666667	1	5.33333	0.224314	0.62549	94	230
27	Male	Master's Degree	23	186	90	26.0146	14.5238	3555	11	2	52	52	63.3333	60	4.66667	1.33333	2	3.33333	0.408148	0.755926	90	84
28	Male	Doctoral Degree	36	168	55	19.487	9.97619	1333	9	3	55.3333	68	67.3333	52.6667	8.66667	3.66667	8.66667	4	0.405455	0.770303	211	40
29	Male	Master's Degree	24	168	69	24.4473	12.1429	2079	11	3	50	45.3333	55.3333	52.6667	1.33333	3.66667	4	5.66667	0.480676	0.880193	34	141
30	Male	Master's Degree	24	172	60	20.2812	8.19048	2430	6	2	60	78.6667	81.3333	67	1.33333	1.33333	3.33333	1.33333	0.244444	0.788889	69	195
31	Male	Master's Degree	23	168	62	21.9671	15.5238	924	3	3	54	60.6667	70.6667	48	2.33333	2.66667	2	6	0.256989	0.836559	90	155
32	Male	Master's Degree	23	181	74	22.5878	12.0738	924	2	3	73	52	82	73.3333	2	4.66667	2.33333	0.666667	0.386937	0.781532	80	238
33	Male	Master's Degree	23	170	65	22.4913	9.83333	1426	4	0	68	71.3333	72.6667	61.3333	4	0.666667	3.33333	3.33333	0.388718	0.720513	58	116
34	Male	Master's Degree	24	200	110	27.5	14.4762	1668	3	5	57	77.3333	79.3333	56	2.33333	6.66667	4.33333	4.66667	0.240303	0.500303	40	81
35	Male	Undergraduate	21	178	83	26.1962	17.4286	1626	7	2	58	54	80.6667	64	6.66667	2.33333	8	5.66667	0.395582	0.634137	86	95
36	Male	Undergraduate	22	188	98	27.7275	15.2143	693	0	0	57.3333	72	67.3333	66	2.66667	5.33333	4.33333	8	0.506122	0.779932	129	109
37	Male	Master's Degree	28	183	97.8	29.2036	10.2619	2595	5	2	56.6667	78.6667	72	64.6667	2	2	4.66667	1.33333	0.271984	0.58623	84	155
38	Male	Master's Degree	24	200	115	28.75	7.7619	8499	3	0	49	74.6667	58	53	9.33333	2	5.66667	2	0.362609	0.664058	50	122
39	Male	Undergraduate	22	181	90	27.4717	9.52381	7199	0	0	76.6667	66	74	70	2	3.66667	4.66667	1.33333	0.266296	0.806667	54	264
40	Male	Master's Degree	24	178	85	26.8274	18.8571	2559	7	5	50.6667	53	61.3333	56.6667	2.66667	2.66667	6	3	0.260784	0.65451	69	202
41	Male	Undergraduate	20	165	60	22.0386	11.1429	1188	10	0	70.6667	50.6667	63.3333	68	2	2.66667	2	2.66667	0.193889	0.823889	44	110
42	Male	Master's Degree	25	172	76	25.6896	11.881	4266	3	2	61	78.6667	75.3333	67.6667	1.66667	4.66667	7.33333	8.66667	0.414035	0.764035	85	348
43	Male	Master's Degree	30	170	60	20.7612	8.02381	1194	3	1	56.3333	70.6667	74.6667	60.6667	0	3	2.66667	2	0.390556	0.785	123	143
44	Male	Doctoral Degree	26	170	70	24.2215	15.4286	4506	4	1	56	67.3333	75.3333	58.6667	4	7.33333	3.33333	3	0.475714	1.04524	147	116
45	Male	Undergraduate	24	175	80	26.1224	14.5952	924	11	1	63.6667	87.3333	72	66	2	2.66667	2	2.66667	0.451667	1.07083	50	149
46	Male	Undergraduate	19	163	53	19.9481	12.2857	5172	0	4	38.6667	88	64.6667	50	4	2.66667	2.66667	3	0.649057	1.03899	39	94
47	Male	Master's Degree	22	185	90	26.2966	17.619	2853	2	2	67	65.3333	62.6667	66	5.33333	8	3.33333	3.66667	0.307037	0.68037	30	205
48	Male	Master's Degree	25	183	90	26.8745	10.7143	1386	9	4	68	72.6667	93.3333	74.3333	2.66667	3.33333	1.66667	1	0.322222	0.642222	85	251
49	Male	Master's Degree	24	167	65	23.3067	11.3571	3573	5	2	63.6667	66.3333	70.6667	71.3333	2.66667	2.66667	3.33333	2	0.445128	1.07897	102	202
50	Male	Doctoral Degree	29	173	73	24.3911	13.4762	1617	6	3	61	62	71	64.6667	0.666667	4.33333	5.33333	2.33333	0.284475	0.775799	38	118
51	Male	Undergraduate	19	172	62	20.9573	16.7619	3039	2	0	57.3333	63	69.3333	62.6667	4	3	7.66667	1.66667	0.467742	0.783333	69	123
52	Male	Undergraduate	25	170	56	19.3772	14	693	9	2	44	90.3333	71	61.6667	4	3.66667	4.66667	8.33333	0.43869	0.971429	127	162
53	Male	Undergraduate	29	170	72	24.9135	6.44048	9972	10	5	54	78.6667	76	65	2	6.33333	3	0.666667	0.400926	0.821759	127	224
54	Male	Doctoral Degree	25	175	70	22.8571	7.78571	1615	10	2.5	53.3333	74.6667	72.3333	66	4	2.66667	3	3.33333	0.7	0.855714	117	144
55	Male	Undergraduate	29	177	60	19.1516	11.9881	594	4	2	59.6667	61.6667	79.3333	73.6667	2.33333	4.66667	2.66667	2.33333	0.217222	0.585	31	118
56	Male	Master's Degree	27	174	71	23.4509	9.42857	1593	8	3.5	51.3333	77	69.3333	71.3333	7.33333	6.33333	2.66667	4.33333	0.285915	0.856808	72	126
57	Male	Master's Degree	29	176	76	24.5351	10.4524	6255	2	1.5	58.6667	66.3333	63.3333	72.6667	5	5.33333	2.33333	8	0.477632	0.708772	244	205
58	Male	Master's Degree	29	175	59	19.2653	17.1429	3999	1	0	49.3333	69	78.6667	70	2	2	4	7	0.640113	1.07232	115	109
59	Male	Doctoral Degree	29	172	68	22.9854	10	3768	2	1	64	74	81.6667	74.6667	0.666667	2	1.33333	3.33333	0.523529	0.92549	143	184
60	Male	Undergraduate	19	170	60	20.7612	6.85714	5567.8	0	0	74.6667	75.3333	66.6667	70	4	6.33333	5.33333	11	0.411667	0.764444	110	112
61	Male	Undergraduate	21	185	80	23.3747	8.04762	8215	3	1	69.3333	76.6667	68	77	2	4.66667	2.66667	5.66667	0.380417	0.907917	184	166
62	Male	Master's Degree	23	176	72	23.2438	13.1429	693	5	2	52.6667	59.3333	67.3333	70.6667	2	7.33333	3.33333	4.66667	0.421759	0.743981	101	139
63	Female	Doctoral Degree	30	174	65	21.4692	13.5714	1039.5	10	4	53.3333	56.6667	71.3333	59.3333	6	1.33333	6.66667	5.33333	0.17641	0.585641	39	196
64	Female	Doctoral Degree	35	172	75	25.3515	11.9048	924	14	3	65.6667	73.3333	78.6667	59.3333	2	2.66667	6.66667	1.33333	0.331556	0.471556	146	249
65	Female	Doctoral Degree	27	165	58	21.3039	12.3571	1135	1	3	58.6667	86	70.6667	71.3333	2.66667	0	2	2	0.323276	0.747701	84	155
66	Female	Doctoral Degree	34	156	54	22.1893	16.5	1980	9	5	74.6667	78	62	66.6667	2.66667	3.33333	2	2	0.129012	0.55	66	126
67	Female	Doctoral Degree	32	165	67	24.6097	10.6429	1386	2	2	52.6667	64.6667	64	61.3333	1	8.66667	7.33333	10.6667	0.230846	0.553731	42	155
68	Female	Undergraduate	20	168	58	20.5499	14.7143	2466	8	1	71.3333	74	67.3333	75	4	3.33333	5.33333	3.33333	0.202874	0.852299	67	232
69	Female	Undergraduate	24	155	49	20.3954	16.0714	1986	5	3	59.3333	79.3333	55	59.3333	4	6.66667	2	4	0.240816	0.980952	72	144
70	Female	Doctoral Degree	33	167	52	18.6453	7.94048	1335	5	6	46.6667	80.6667	80.6667	82	3.33333	4	7.33333	5.66667	0.202564	0.667949	87	129
71	Female	Undergraduate	18	158	45	18.026	11.2857	594	6	0	75.3333	80	62.6667	60	4	1.33333	4	1.66667	0.239259	0.684444	122	99
72	Female	Doctoral Degree	30	162	59	22.4813	13.4048	2688	15	5	78.6667	80	67.3333	59	0.666667	4.66667	4.66667	1.66667	0.0779661	0.492655	50	166
73	Female	Doctoral Degree	35	170	60	20.7612	11.881	2639.5	11	3	61.3333	83	78.6667	74.3333	2.66667	1.33333	2.66667	1.33333	0.0516667	0.461667	13	74
74	Female	Master's Degree	22	160	57	22.2656	10.881	1824	5	4	65.6667	52.6667	69	69	4.33333	3.66667	2.66667	6	0.166667	0.804094	35	89
75	Female	Master's Degree	22	162	46	17.5278	5.82857	396	0	5	54	78.6667	72	76	1.33333	1.33333	3.33333	3.66667	0.21087	0.537681	50	88
76	Female	Undergraduate	20	160	48	18.75	11.2857	5052	0	0	62	97	84	83	3.33333	0.666667	2.66667	4	0.125	0.90625	100	205
77	Female	Undergraduate	20	165	58	21.3039	8.42857	2756.4	13	5	56.6667	80	79.3333	85.3333	4	4	3.33333	10	0.168391	0.618966	90	148
78	Female	Doctoral Degree	28	173	60	20.0474	9.42857	3996	8	2	58.3333	88	74.3333	78.6667	4.33333	2.33333	2	3	0.115556	0.65	35	78
79	Female	Master's Degree	26	158	45	18.026	10.5	1977	11	2	56	83	75.3333	70	8.66667	1.33333	6	1.66667	0.117037	0.874074	163	103
80	Female	Doctoral Degree	29	167	62	22.231	9.28571	3066	1	0	54.6667	50	59.3333	72	8	4	2	6.33333	0.0876344	0.560215	24	46
81	Female	Master's Degree	28	161	54	20.8325	7.21429	2079	8	1	38.6667	71.3333	75	64	1	1	4.66667	2.66667	0.244444	0.504938	28	90
82	Female	Doctoral Degree	36	171	59	20.1771	9.85714	1449	9	2	55.3333	62.6667	68	62.3333	6.66667	6	6	6.33333	0.158192	0.523164	56	116
83	Female	Undergraduate	21	158	48	19.2277	6.64286	660	5	1	64	80.6667	80.6667	75.6667	2.33333	1.66667	5.33333	2.33333	0.142361	0.55625	66	80
84	Female	Master's Degree	24	164	62	23.0518	10.119	1227	2	2	55.3333	96.6667	75.3333	72	10	6	6.66667	6	0.113441	0.460215	30	82
85	Female	Doctoral Degree	28	173	70	23.3887	16.1429	693	3	1	43	74	68	61.3333	6.33333	6	0.666667	4.66667	0.16619	0.68619	59	258
86	Female	Undergraduate	20	163	65	24.4646	9.28571	594	10	3	49.3333	90	76.3333	71	2.33333	0.666667	0.333333	1	0.257949	0.569744	41	95
87	Female	Doctoral Degree	27	160	58	22.6562	13.6905	297	9	1	56	79.3333	69	73.3333	1.66667	4.66667	6	2.66667	0.0810345	0.709195	16	106
88	Female	Doctoral Degree	36	166	57	20.6852	13.9286	297	14	4	63.3333	78	74.3333	68	3.33333	1	2.66667	4.66667	0.204678	0.680117	35	152
89	Female	Doctoral Degree	36	168	62.5	22.1443	11.9905	3252	14	4	70.6667	74.6667	77	70	2.66667	5.66667	3.33333	2	0.3216	0.420267	42	118
90	Female	Undergraduate	20	173	80	26.7299	16.5714	346.5	6	3	32.6667	52	60	71.3333	2	1.66667	4.66667	13.3333	0.118333	0.446667	28	132
91	Female	Undergraduate	20	168	80	28.3447	16.7619	1857	8	3	61.3333	58.3333	49.6667	76.6667	3	3.66667	5.66667	13.6667	0.119583	0.442917	38	78
92	Female	Doctoral Degree	34	165	55	20.202	9.85714	933	8	3	52.3333	75.3333	79.6667	61.3333	0.333333	4.33333	2.33333	4	0.0921212	0.546061	61	110
93	Female	Master's Degree	25	178	68	21.4619	17.0357	1188	8	2	50.6667	73.6667	66.6667	62.6667	1.66667	4.33333	6	4.66667	0.19902	0.554902	87	205
94	Female	Doctoral Degree	30	158	65	26.0375	9.75	4158	13	2.5	66.3333	71.3333	67	72	2	6.33333	5	6	0.211282	0.516923	28	135
95	Female	Doctoral Degree	31	162	60	22.8624	10.7143	918	7	1	54.6667	86.6667	63.3333	72.3333	3	3.33333	0.666667	2	0.203333	0.438333	61	62
96	Female	Master's Degree	23	168	51	18.0697	13.2381	3516	2	2	73.6667	84	67.6667	76	3.33333	0.666667	5.33333	2	0.256209	0.707843	106	204
97	Female	Master's Degree	24	165	50	18.3655	9.5	2079	18	7	40	63	53.3333	50	8.33333	3.66667	9.33333	8.33333	0.104	0.597333	17	64
98	Female	Master's Degree	24	171	71	24.281	11.619	1408.5	7	3	46	63.6667	71.3333	70.6667	1.66667	0.666667	7.33333	8.66667	0.215962	0.434272	27	219
99	Female	Undergraduate	20	167	55	19.721	13.8571	975	11	6	41.3333	42.6667	69.3333	50	1.33333	7.66667	1.33333	8.66667	0.126061	0.493333	47	72
100	Female	Undergraduate	20	164	54	20.0773	13.1429	396	13	5	66.6667	62.6667	61.3333	56.6667	2.66667	4.66667	2	5.33333	0.153704	0.690123	24	322
101	Female	Doctoral Degree	30	158	50	20.0288	15.2738	2208.5	6	3	57	77	73	71.3333	2.33333	4.66667	6.33333	3.66667	0.137333	0.552	18	211
102	Female	Doctoral Degree	36	164	57	21.1927	17.5	2772	4	4	59	61.3333	71.3333	65.6667	1.33333	8.33333	9.33333	5.66667	0.123392	0.707018	63	251
103	Female	Doctoral Degree	27	163	60	22.5827	10.7857	939	14	3	56	75.3333	70.6667	68	3.66667	7.66667	5.33333	0.666667	0.196111	0.632222	75	95
104	Female	Doctoral Degree	37	160	57	22.2656	6.64286	1224	0	1	46.6667	72	62.6667	80.6667	7.33333	4.66667	7	7.33333	0.125146	0.652047	21	192
105	Female	Doctoral Degree	35	155	53	22.0604	16.2857	990	7	0	65.6667	61	66.6667	67.3333	2.33333	4	1.33333	9.33333	0.258491	0.661635	63	166
106	Female	Doctoral Degree	29	161	65	25.0762	12.2857	4284	10	2	52.6667	70.6667	70	68	3.33333	0.666667	0.666667	3.33333	0.157436	0.524615	78	143
107	Female	Doctoral Degree	30	159	49	19.3821	12.7619	742.5	0	1	55.3333	56	80.6667	48	2	7.33333	4.66667	9.33333	0.27483	0.657143	140	243
108	Female	Master's Degree	22	172	60	20.2812	12.6429	6039	6	1	73.6667	89.3333	91.6667	66	1.33333	4.66667	4.33333	4.66667	0.163889	0.484444	70	365
109	Female	Doctoral Degree	34	159	60	23.7332	15.8357	693	14	3	63.6667	73.6667	80.6667	66.6667	4	2.66667	4	2.66667	0.152222	0.606667	19	239
110	Female	Doctoral Degree	26	170	65	22.4913	16.1905	1963.5	6	4	50	84.6667	75.3333	73.3333	1	1.66667	3.33333	1.33333	0.13641	0.687179	91	174
111	Female	Doctoral Degree	36	164	70	23.7954	14.8571	3279	10	4	62	75.6667	68.6667	56	2	1.66667	4	5.33333	0.237143	0.585714	78	110
112	Female	Undergraduate	24	169	80	26.6097	14.4286	4284	3	2	45.6667	99.3333	78	88.6667	1.66667	1.33333	5.33333	5.66667	0.165417	0.471667	47	225
113	Female	Master's Degree	22	158	54	21.6311	11.3571	1428	3	1	65.3333	81.3333	96	69.3333	4	1.33333	5.66667	1.66667	0.175926	0.764815	51	78
114	Female	Master's Degree	24	159	50	19.7777	14.2143	990	8	2	60.6667	92.6667	72	71.3333	0.666667	4	7.66667	2	0.116	0.607333	49	167
115	Female	Master's Degree	23	163	65	24.4646	8.42857	1386	8	2	68.6667	81.6667	80.6667	78.6667	2.66667	0.666667	11.6667	2	0.202051	0.493846	76	108
116	Female	Undergraduate	20	160	49	19.1406	10.4048	1666	7	2	62.6667	84.6667	82.6667	64	2.66667	4.66667	7.33333	2.33333	0.219728	0.555102	72	147
117	Female	Undergraduate	21	162	46	17.5278	12.0714	6003	7	2	73.3333	76.3333	76	74.6667	0.666667	0.666667	2	1.33333	0.131884	0.395652	40	153
118	Female	Doctoral Degree	27	162	52	19.8141	7.07143	4008	3	1	61.6667	94.6667	85.3333	87.3333	0.333333	2.33333	6.66667	3.33333	0.203205	0.532051	27	89
119	Female	Master's Degree	26	170	80	27.6817	15.7619	933	9	4	53.3333	74.3333	76	80	3	10.6667	0.333333	2.33333	0.127917	0.51875	21	82
120	Female	Doctoral Degree	26	163	52	19.5717	10	3573	10	2	52	82	74.6667	76.6667	1.66667	0	0.666667	6.33333	0.249359	0.774359	105	124
