# Supplementary material for: Association between sedentary behavior, physical activity, and neck pain, disability index, and cervical physiological function in university students: a cross-sectional study
Source: PeerJ. 2026 Mar 9;14:e20908. doi: 10.7717/peerj.20908 (PMC12981241; doi:10.7717/peerj.20908)
Supplement: Supplemental Information 2 [file peerj-14-20908-s002.xlsx]

## Sheet: variables
Variable_name	Label	Type	Unit	Allowed range
Sex	-	Categorical	-	-
Educational level	-	Categorical	-	-
Age	-	Continuous(integer)	years	≥18
Height	-	Continuous	cm	-
Weight	-	Continuous	kg	-
BMI	Body Mass Index	Continuous	kg/m²	<30
SB	Sedentary behavior	Continuous	h/day	-
PA	Physical activity	Continuous	MET-min/week	-
NDI	Neck disability index	Continuous(integer)	score	0-50
VAS	Visual analogue scale	Continuous(integer)	score	0-10
ROM-F	Range of motion-Flexion	Continuous	degrees	-
ROM-E	Range of motion-Extension	Continuous	degrees	-
ROM-LRot	Range of Motion -Left Rotation	Continuous	degrees	-
ROM-RRot	Range of Motion-Right Rotation	Continuous	degrees	-
JPS-F	Joint position sense-Flexion	Continuous	degrees	-
JPS-E	Joint position sense-Extension	Continuous	degrees	-
JPS-LRot	Joint position sense-Left Rotation	Continuous	degrees	-
JPS-RRot	Joint position sense-Right Rotation	Continuous	degrees	-
CFS	Cervical flexor strength	Continuous	N/kg	-
CES	Cervical extensor strength	Continuous	N/kg	-
CFE	Cervical flexor endurance	Continuous	Second	-
CEE	Cervical extensor endurance	Continuous	Second	-
